# Supplementary material for: Synthesis, Electrochemical and Photochemical Properties of Sulfanyl Porphyrazine with Ferrocenyl Substituents
Source: Molecules. 2023 Jul 5;28(13):5215. doi: 10.3390/molecules28135215 (PMC10343546; doi:10.3390/molecules28135215)
Supplement: Supplementary file 1 [file molecules-28-05215-s001.zip]

Archive with 1 entries (1 files):
- molecules-2477178-supplementary.pdf
